# Supplementary material for: Changes in rhizosphere microbial community of potato under farmland with different cultivation years in alpine-cold regions
Source: PeerJ. 2026 Jul 6;14:e21205. doi: 10.7717/peerj.21205 (PMC13348483; doi:10.7717/peerj.21205)
Supplement: Supplemental Information 2 [file peerj-14-21205-s002.xlsx]

## Sheet: Sheet1
	TN(g/kg)	TP(g/kg）	TK（g/kg)	AN（mg/kg）	SOM(g/kg)	AP(mg/kg）	AK（mg/kg)
0Y 1	1.9432	0.53416	9.5	256.2	52.1363	9.52381	311.667
0Y 2	2.1392	0.581378	9.46667	225.4	52.8409	9.4348	348.333
5Y 1	1.4392	0.478088	8.43333	183.4	36.4015	1.18677	383.333
5Y 2	1.4728	0.451527	8.4	147	29.8257	1.12743	388.333
20Y 1	2.3856	0.630072	7.36667	239.4	52.1363	2.19552	330
20Y 2	2.4472	0.641877	9.96667	249.2	55.659	2.49221	353.333
60Y 1	1.9768	0.591707	10.4333	217	47.9091	4.92509	280
60Y 2	1.9656	0.634499	10.2	250.6	46.5	4.98442	300
